# Supplementary material for: Usefulness of Contrast-Enhanced Ultrasound in the Differentiation between Hepatocellular Carcinoma and Benign Liver Lesions
Source: Diagnostics (Basel). 2023 Jun 10;13(12):2025. doi: 10.3390/diagnostics13122025 (PMC10297446; doi:10.3390/diagnostics13122025)
Supplement: Supplementary file 1 [file diagnostics-13-02025-s001.zip]

Archive with 1 entries (1 files):
- diagnostics-2439437-supplementary.pdf
